# Supplementary material for: Real-World Safety and Outcome of First-Line Pembrolizumab Monotherapy for Metastatic NSCLC with PDL-1 Expression ≥ 50%: A National Italian Multicentric Cohort (“PEMBROREAL” Study)
Source: Cancers (Basel). 2024 May 8;16(10):1802. doi: 10.3390/cancers16101802 (PMC11119961; doi:10.3390/cancers16101802)
Supplement: Supplementary file 1 [file cancers-16-01802-s001.zip]

Archive with 1 entries (1 files):
- cancers-2982780-supplementary.pdf
